# Supplementary material for: RNAi-Mediated Functional Analysis Reveals the Regulation of Oocyte Vitellogenesis by Ecdysone Signaling in Two Coleoptera Species
Source: Biology (Basel). 2023 Sep 26;12(10):1284. doi: 10.3390/biology12101284 (PMC10604093; doi:10.3390/biology12101284)
Supplement: Supplementary file 1 [file biology-12-01284-s001.zip]

Archive with 1 entries (1 files):
- biology-2516884-supplementary.pdf
